# Supplementary material for: Energetically equivalent structural transitions in the Rad17–Rad9–Hus1–Rad1–Rhino complex underlie the sequential progression from activation through maintenance to inactivation of the ATR-dependent DNA damage response
Source: Nucleic Acids Res. 2026 Feb 16;54(4):gkag093. doi: 10.1093/nar/gkag093 (PMC12907562; doi:10.1093/nar/gkag093)
Supplement: gkag093_Supplemental_Files [file gkag093_supplemental_files.zip]

Archive with 3 entries (3 files):
- Rhino, supplementary Figures, 251130 0413, noRireki BC.pdf
- Rhino, supplementary results and PDB lists, 251207 2222, noRireki BC.pdf
- Supplementary_PDB_files.zip
